# Supplementary material for: Catalytic and Non-Catalytic Roles for the Mono-ADP-Ribosyltransferase Arr in the Mycobacterial DNA Damage Response
Source: PLoS One. 2011 Jul 18;6(7):e21807. doi: 10.1371/journal.pone.0021807 (PMC3138739; doi:10.1371/journal.pone.0021807)
Supplement: Table S5 — I-SceI microarray- Genes upregulated 2× throughout all timepoints in stationary site(+) cultures compared to stationary site(−) cultures. p-value≤0.5. (XLSX) [file pone.0021807.s005.xlsx]

## Sheet: Table S5
Table S5. I-SceI microarray- genes upregulated 2x throughout all timepoints in stat site+ cultures
	Stat T=0min site+/site-		Stat T=15min site+/site-		Stat T=45min site+/site-
Systematic	Normalized	t-test P-value	Normalized	t-test P-value	Normalized	t-test P-value	Common name
MSMEG0006	3.09674	2.24279e-06	2.96832	4.1955e-05	4.98096	0.000244786	DNA gyrase, A subunit
MSMEG0012	2.57769	0.000383598	2.26273	2.9626e-05	2.69778	6.19521e-09	ferric exochelin uptake (fxuC)
MSMEG0066	2.15216	9.24707e-07	2.9214	1.16541e-05	3.32013	1.45855e-06	conserved hypothetical protein
MSMEG0117	2.15989	6.93839e-06	2.41885	4.51596e-07	2.93834	8.47186e-11	short chain dehydrogenase/reductase family
MSMEG0127	2.18698	4.08533e-05	2.1682	0.00351841	2.51167	3.92465e-06	Domain of unknown function DUF140 superfamily
MSMEG0205	2.16777	7.6088e-05	2.09376	3.48651e-06	2.19677	0.000138814	PUTATIVE PIRIN-LIKE PROTEIN
MSMEG0209	2.17709	0.0167007	2.64098	0.00178808	2.15009	0.00656256	sigG
MSMEG0222	2.53698	8.16163e-05	2.28096	0.00113659	2.31552	0.000381953	sugar transporter family protein
MSMEG0244	2.24884	1.37097e-05	2.18825	5.47082e-09	2.73483	3.94129e-07	conserved hypothetical protein
MSMEG0330	3.57413	0.00150454	2.0215	0.00997496	5.14832	0.00114709	N5,N10-methylenetetrahydromethanopterin reductase-related protein
MSMEG0375	2.18289	6.84657e-07	2.21542	7.0411e-06	3.12962	0.000751221	membrane protein, MmpL family
MSMEG0380	2.15608	1.53131e-06	2.60873	2.77837e-05	2.93209	7.58345e-06	O-methyltransferase I
MSMEG0383	2.01733	2.36874e-07	2.12763	2.82709e-05	2.66606	6.15978e-07	acetyltransferase
MSMEG0384	2.16341	4.39637e-05	2.49496	1.32657e-08	2.4642	2.46463e-08	methyltransferase
MSMEG0400	2.61475	7.63275e-09	2.72672	6.1429e-08	3.66688	1.14626e-06	membrane protein, MmpL family, putative
MSMEG0431	2.01895	0.00215746	2.24068	0.00133188	2.85136	5.53614e-10	membrane protein, putative
MSMEG0512	7.07199	2.35613e-06	4.9125	5.51647e-05	7.19853	2.8066e-07	conserved hypothetical protein
MSMEG0520	2.51327	0.000346575	2.48068	0.00320758	2.29117	4.13418e-08	oxidoreductase, short-chain dehydrogenase/reductase family
MSMEG0528	2.07025	1.48943e-05	2.68176	1.75683e-08	2.1739	3.63747e-06	hypothetical protein
MSMEG0546	3.00004	0.00034894	2.00484	0.0108185	2.75628	4.92475e-05	sugB
MSMEG0548	4.06652	3.09509e-06	5.50665	3.87304e-07	4.82772	1.93048e-06	hypothetical protein
MSMEG0571	5.03079	0.00178544	3.55105	0.00141635	4.4731	0.000305198	Helix-turn-helix domain, fis-type protein
MSMEG0589	3.76538	6.34136e-06	2.65839	0.000304054	4.41912	1.12367e-06	conserved hypothetical protein
MSMEG0617	2.93981	0.000707632	2.45261	0.00030355	2.21884	1.47905e-05	conserved hypothetical protein
MSMEG0633	4.17874	3.68318e-05	4.06194	0.00010904	4.50614	1.10991e-08	dipeptide ABC transporter, permease protein (dppB)
MSMEG0634	4.68339	8.38597e-07	5.1995	9.95401e-08	5.05656	1.9356e-05	dipeptide ABC transporter, permease protein
MSMEG0635	2.614	0.000145135	3.08025	2.08262e-06	2.85348	8.50323e-07	heme-binding lipoprotein, putative
MSMEG0644	2.00791	0.000602237	2.15423	2.96648e-06	2.08132	3.52247e-05	hypothetical protein
MSMEG0835	2.28701	7.44029e-06	2.35187	8.54097e-07	3.36771	1.17875e-13	hypothetical protein
MSMEG0886	2.08165	0.00113309	2.14617	0.00173711	3.74337	0.000226413	hypothetical protein
MSMEG0931	3.19172	1.77655e-05	4.24504	8.25417e-06	5.00544	6.66078e-08	exopolyphosphatase
MSMEG0977	2.22674	0.00380103	3.47291	4.1509e-05	2.6882	0.000173502	hypothetical protein
MSMEG0987	2.12213	4.44253e-07	2.11854	3.33785e-10	2.49582	0.00041699	Oxidoreductase molybdopterin binding domain protein
MSMEG1049	2.20971	6.3654e-05	2.1368	0.000731166	2.24974	0.00532145	phosphate transport protein
MSMEG1073	2.23939	2.4601e-07	2.00452	3.76896e-08	2.11569	5.88407e-08	dipeptide ABC transporter, permease protein (dppC)
MSMEG1075	2.00707	4.40453e-06	2.1552	4.32008e-06	2.6758	2.80635e-10	ATP-binding component of a ABC transport system
MSMEG1076	6.83508	0.000123706	3.25808	0.00231368	3.37156	0.000187887	glutamyl-tRNA(Gln) amidotransferase, A subunit
MSMEG1123	2.56762	4.25544e-05	3.05102	4.73154e-06	2.67959	7.21602e-05	PROBABLE METALLOPROTEASE ZINC TRANSMEMBRANE PROTEIN
MSMEG1186	2.54657	1.13054e-05	2.97707	1.04841e-06	3.54848	2.79882e-08	gp220
MSMEG1214	14.78	3.03058e-06	9.3433	4.10719e-07	12.7	5.56753e-06	rifampin ADP-ribosyl transferase
MSMEG1236	2.65638	9.34024e-08	3.07977	1.00203e-05	3.33892	1.95755e-08	hypothetical protein
MSMEG1238	2.14469	6.12684e-06	2.58424	2.3143e-05	2.8183	1.09666e-06	conserved hypothetical protein
MSMEG1239	2.08387	0.00013874	2.40717	2.60357e-05	3.00945	1.86703e-08	hypothetical protein
MSMEG1248	2.30603	2.66108e-07	2.34476	0.000331733	2.78943	2.51675e-07	RNA helicase, putative
MSMEG1276	2.00903	0.00550126	2.03891	0.000295854	2.42183	3.81848e-06	PIN domain, putative
MSMEG1313	5.1629	3.59753e-06	2.39291	1.58476e-05	2.98	6.3386e-06	polysaccharide deacetylase family protein
MSMEG1333	2.24204	0.000104618	2.89017	1.10535e-05	3.00135	1.59475e-06	Actinomycete protein of unknown function (DUF875) superfamily
MSMEG1395	3.07191	3.44185e-06	4.03754	6.17522e-09	3.90939	1.22928e-07	translation elongation factor EF-G (fusA)
MSMEG1423	2.29577	4.58895e-07	2.55181	0.000187311	2.04222	0.000569707	Creatinine amidohydrolase subfamily
MSMEG1426	3.22677	1.7971e-06	2.10662	1.65438e-06	2.36804	2.73498e-05	drug transporter, putative
MSMEG1503	2.04582	2.35645e-05	2.21845	2.50012e-06	2.6984	5.29338e-06	conserved hypothetical protein
MSMEG1514	2.12936	8.96062e-05	2.59404	5.77926e-08	2.16637	0.000184538	sensor histidine kinase
MSMEG1539	2.40978	4.30445e-06	2.49133	7.52558e-05	2.68107	6.75104e-06	Superfamily II DNA and RNA helicases
MSMEG1592	8.21464	6.84105e-05	2.04912	2.35618e-07	5.42453	3.03804e-05	hypothetical protein
MSMEG1636	2.3156	1.11952e-05	2.47265	1.10433e-07	3.21328	1.96144e-07	SEQ ID NO 21F
MSMEG1668	2.32453	0.00156355	3.07835	3.58152e-06	3.39749	0.000166124	succinate dehydrogenase, hydrophobic membrane anchor protein
MSMEG1669	2.91016	2.18118e-07	3.48225	3.25455e-07	4.3337	1.0512e-06	sdhC
MSMEG1760	2.05658	2.85809e-05	2.10745	1.56486e-05	2.42432	2.83799e-08	transcriptional regulator, AsnC family
MSMEG1773	2.37703	0.00100019	2.29737	0.0044985	4.38005	0.000720629	CG9081-PA, putative
MSMEG1775	3.09551	0.000984001	4.15026	4.24801e-06	5.75578	0.000785863	conserved hypothetical protein
MSMEG1833	2.33178	0.00551643	2.92283	0.000164104	2.48	0.000789994	pmmA
MSMEG1868	5.62016	0.00156069	2.30409	0.000919224	2.12737	1.16912e-06	IS1477 transposase
MSMEG1873	2.13341	2.03447e-05	2.48728	0.000330874	2.16465	1.9407e-05	conserved hypothetical protein
MSMEG1874	2.13926	0.00155753	2.0191	0.00430194	2.90096	1.59657e-05	conserved hypothetical protein
MSMEG1886	6.17604	0.000958305	2.41053	5.72735e-05	3.9185	0.00097257	conserved hypothetical protein
MSMEG1897	2.23423	5.19734e-06	2.84589	9.24672e-07	2.51727	1.16002e-05	hypothetical protein
MSMEG1933	4.03894	3.30156e-06	4.29597	0.000173765	4.93923	4.4338e-06	rhlE
MSMEG1946	2.19297	2.8143e-06	2.31436	6.04899e-07	3.37025	1.2481e-09	UvrD/REP helicase domain protein
MSMEG1951	2.51741	0.000148121	3.03679	8.1568e-07	3.35315	3.26037e-08	conserved hypothetical protein
MSMEG1952	3.4081	1.19136e-05	2.75372	8.60233e-07	4.77846	6.87452e-07	hypothetical protein
MSMEG1957	2.41288	5.32565e-07	2.63076	1.69875e-10	2.65972	1.68342e-10	unnamed protein product
MSMEG1971	2.41042	1.03421e-07	2.4858	2.05654e-07	2.75511	5.76346e-10	transcriptional regulator, MerR family
MSMEG1978	2.17027	4.2552e-05	2.17629	0.0005549	2.92542	3.39804e-06	Amidohydrolase family superfamily
MSMEG2064	5.83279	0.000293784	3.86008	4.88578e-06	3.74248	3.77821e-05	NADH dehydrogenase I, A subunit
MSMEG2070	3.48286	0.000227035	2.49076	0.000283908	5.57224	0.00123198	hypothetical protein
MSMEG2071	3.65751	0.0041955	3.40846	0.00124165	4.64767	0.000279141	phosphotransferase enzyme family protein
MSMEG2091	2.70342	1.58484e-08	3.78773	1.31586e-06	4.16683	1.62833e-07	ftsE protein, putative
MSMEG2116	2.30198	0.00103702	3.06825	6.49828e-05	2.93224	0.00347618	conserved hypothetical protein
MSMEG2146	2.48171	2.48143e-05	2.65052	1.38439e-07	2.5048	0.000354332	hypothetical protein
MSMEG2156	2.42044	7.61768e-05	2.14452	1.92344e-09	2.23294	3.3855e-07	transcriptional regulator, TetR family domain protein
MSMEG2230	2.13813	1.3975e-05	2.44706	2.17788e-05	2.68479	0.000722841	transcriptional regulator, TetR family, putative
MSMEG2300	3.81875	2.92115e-07	4.26665	1.01606e-06	2.25565	0.00301607	ribonucleoside-diphosphate reductase alpha chain
MSMEG2317	2.30557	4.67558e-06	3.14911	7.64601e-06	3.07556	8.38022e-06	oxidoreductase, zinc-binding
MSMEG2344	7.87181	0.000125	2.89829	0.000287539	3.27359	7.13512e-05	phytoene synthase, putative
MSMEG2406	2.71529	3.89994e-06	3.19378	2.15177e-07	3.37433	1.10759e-08	oxidoreductase, aldo/keto reductase family
MSMEG2446	2.30854	5.37578e-08	2.96188	1.51966e-08	2.21034	4.74492e-05	4-aminobutyrate aminotransferase
MSMEG2513	2.05661	0.000273681	2.01049	7.67379e-08	2.47825	1.51662e-07	(S)-2-hydroxy-acid oxidase
MSMEG2515	3.63776	1.75729e-05	2.35813	3.35925e-06	3.88727	6.76848e-07	hypothetical protein
MSMEG2524	2.40958	6.88053e-07	2.31301	2.22708e-05	2.75963	1.14743e-07	6-aminohexanoate-cyclic-dimer hydrolase
MSMEG2531	4.74527	5.72566e-06	2.07388	7.88249e-05	4.94615	0.000265753	glycerate kinase
MSMEG2532	3.76339	0.0013866	2.15868	0.00019156	3.11974	5.17072e-06	2-hydroxyacid dehydrogenase
MSMEG2536	2.15506	0.000854739	2.32633	0.000560704	2.21215	5.71132e-06	hypothetical protein
MSMEG2540	2.57413	1.42879e-05	2.16995	0.0024732	2.74428	6.60446e-05	major facilitator family transporter
MSMEG2544	2.18248	1.44406e-10	3.05311	2.20976e-06	2.5531	1.10294e-07	ribosome recycling factor
MSMEG2552	3.32639	4.60411e-05	2.74388	3.07035e-05	2.68878	2.50942e-05	major facilitator family transporter
MSMEG2584	2.1975	0.000756389	3.00775	0.00118408	2.68208	0.000909187	transcriptional regulator, TetR family, putative
MSMEG2675	4.43652	0.000183264	2.93876	0.000185884	2.04986	0.0158999	membrane protein, MmpL family, putative, fusion
MSMEG2744	2.33869	7.3284e-05	2.61336	1.77004e-08	4.85095	0.000208997	LysM domain protein
MSMEG2763	4.22426	0.000461383	2.90436	0.000726146	5.74008	0.000148709	conserved hypothetical protein
MSMEG2776	2.15342	0.00101874	2.16617	0.000987289	2.0971	0.00139779	hydrolase, alpha/beta fold family
MSMEG2786	2.15294	3.99304e-05	2.4576	6.57891e-06	2.52909	2.83491e-05	conserved hypothetical protein
MSMEG2808	2.24362	8.31511e-06	2.33987	0.0138019	2.4645	1.41647e-08	ISMsm5, transposase
MSMEG2809	2.04651	5.20291e-07	2.33849	1.85238e-06	2.42801	9.3792e-06	DNA-binding response regulator, interruption-C
MSMEG2810	2.89287	0.00108974	2.15398	0.00353834	3.20706	0.000524018	oxidoreductase, short chain dehydrogenase/reductase family
MSMEG2829	2.59579	5.0083e-09	3.47671	1.02814e-07	5.3925	2.60189e-08	conserved hypothetical protein
MSMEG2892	3.51684	4.68552e-06	2.56658	6.6427e-05	4.27122	1.56818e-06	hypothetical protein
MSMEG2893	2.53544	0.00431151	2.53727	0.00182286	2.26161	0.000332483	hypothetical protein
MSMEG2947	2.35249	3.22563e-06	4.23879	0.000104523	2.65094	7.30101e-06	hypothetical protein
MSMEG2963	4.53016	0.000219666	2.31883	0.00595553	3.99095	0.000181216	hypothetical protein
MSMEG2972	2.13786	1.52831e-06	2.8053	2.84776e-06	3.67024	4.26312e-09	Preprotein translocase subunit, putative
MSMEG2973	2.45564	0.000752499	3.10892	7.54075e-06	2.82862	0.00180512	protein-export membrane protein SecD
MSMEG3002	3.449	0.000254671	2.27114	1.04545e-05	3.99041	5.71965e-08	Transporter
MSMEG3006	4.46916	0.000412587	2.23878	0.00129918	3.76288	2.29115e-05	BarH, putative
MSMEG3014	2.44804	1.32869e-08	3.10513	5.29617e-07	3.97988	4.88457e-11	metallopeptidase, zinc binding
MSMEG3018	4.57298	1.05827e-05	3.39669	6.28118e-06	5.51801	3.80967e-05	conserved hypothetical protein
MSMEG3081	2.6992	4.79223e-07	2.88919	1.3288e-08	2.71288	5.44821e-06	riboflavin synthase, alpha subunit
MSMEG3114	2.26855	0.000889187	2.57887	0.00121444	2.2423	0.000106769	protoheme IX farnesyltransferase
MSMEG3125	2.6055	3.78637e-06	3.27624	9.15904e-05	3.3027	3.18483e-05	glycerol-3-phosphate regulon repressor, putative
MSMEG3159	2.10625	2.44092e-06	2.84949	3.015e-06	2.87658	2.2031e-07	enoyl-(acyl-carrier-protein) reductase (NADH)
MSMEG3172	3.48192	8.35276e-05	3.68159	0.000664242	2.52867	4.30129e-05	hypothetical protein
MSMEG3185	2.17924	1.4963e-08	2.45089	0.000218168	2.49393	6.90292e-05	DNA polymerase III, alpha subunit
MSMEG3238	2.04284	5.72606e-06	2.17474	0.00211194	3.86281	0.00414332	acyl-CoA thioesterase II
MSMEG3242	2.41244	0.000160502	2.99195	5.07832e-07	2.61663	1.93472e-08	cytochrome d ubiquinol oxidase, subunit II
MSMEG3243	2.32545	5.61854e-05	2.99504	9.79619e-06	2.46611	4.01429e-05	appC
MSMEG3264	2.32441	1.4595e-05	2.86674	1.21194e-05	2.07189	0.000385198	conserved hypothetical protein
MSMEG3265	2.09131	8.89433e-07	2.28472	1.5617e-05	2.19683	0.000147085	Hypothetical membrane protein, putative
MSMEG3277	3.17669	1.42666e-05	3.4442	2.38999e-05	2.84669	1.43713e-06	hypothetical protein
MSMEG3289	2.0211	0.000277555	2.5938	4.64424e-06	2.36218	2.77708e-06	transporter, EamA family
MSMEG3295	3.31228	0.00264542	2.43856	0.00107561	2.87603	0.00120224	drug transporter, putative
MSMEG3300	3.27564	0.00114013	2.34561	6.76517e-05	3.57931	1.04915e-05	LysM domain protein
MSMEG3301	2.56746	1.11515e-05	3.44705	8.63888e-07	2.51787	6.54222e-05	acetoin dehydrogenase E2 component, probable [imported], putative
MSMEG3323	2.49368	2.68919e-08	2.21486	3.66523e-07	2.97344	1.91886e-06	major facilitator family transporter, putative
MSMEG3329	7.90894	6.14483e-05	2.57916	1.33894e-07	3.84767	1.69063e-05	transcriptional regulator, LysR family
MSMEG3353	3.17849	1.60553e-07	2.16562	7.57199e-08	4.07889	3.75382e-06	transcriptional regulator, GntR family, putative
MSMEG3355	3.10073	5.81841e-06	2.06522	1.01672e-07	3.08752	2.64164e-05	nitrilase
MSMEG3371	3.14987	0.000129899	2.24661	6.61199e-05	2.47574	0.000195907	transcriptional regulatory protein
MSMEG3372	2.24968	1.14694e-05	2.19755	2.69829e-07	3.25164	0.0030521	threonine efflux protein, putative
MSMEG3390	7.35985	1.06102e-05	2.29886	5.61803e-05	3.74317	9.68406e-05	hypothetical protein
MSMEG3476	2.65786	0.00310953	3.17011	5.13379e-06	2.18108	0.000336349	blr7237
MSMEG3481	5.5999	0.000129388	2.91298	0.000441378	2.50749	1.01622e-06	Peptidase family M48 family
MSMEG3506	3.03305	0.00102652	2.84428	1.35525e-07	3.53383	8.89442e-12	hypothetical protein
MSMEG3564	3.87172	1.48043e-07	3.92352	5.78725e-08	3.71199	2.52738e-08	bacterioferritin
MSMEG3588	2.83133	2.94333e-06	2.6125	1.41451e-06	3.11512	9.39357e-10	transmembrane transport protein
MSMEG3615	2.77201	7.87609e-05	2.45083	2.25097e-05	2.18494	4.90382e-06	D-xylulose 5-phosphate/D-fructose 6-phosphate phosphoketolase
MSMEG3623	2.41215	0.000173468	2.21916	0.00134153	2.99624	3.83204e-09	hypothetical protein
MSMEG3626	2.87154	3.62643e-06	3.91828	1.16371e-07	3.33711	6.98193e-07	Luciferase-like monooxygenase superfamily
MSMEG3627	2.38164	0.000422385	2.50612	0.0005204	2.99862	0.00302106	NADH dehydrogenase
MSMEG3637	2.38812	0.00434146	2.34264	0.0157464	2.73443	0.00770616	Peptidase family M48 family
MSMEG3653	2.04982	5.13248e-07	2.5465	2.36002e-07	3.02305	1.05406e-10	FHA-domain-containing proteins
MSMEG3712	2.78378	9.33198e-06	2.24692	8.55776e-07	2.7507	7.15656e-09	major facilitator family transporter CC1819 [imported]
MSMEG3720	3.57306	5.39428e-05	2.31476	7.41756e-06	3.30199	2.6812e-06	hypothetical protein
MSMEG3786	3.0654	4.39805e-06	3.15937	9.46579e-05	3.77617	0.000213292	purine cyclase-related protein
MSMEG3792	5.58416	4.85358e-07	2.68296	5.75442e-05	3.78387	1.24326e-09	PROBABLE D-SERINE DEAMINASE (D-SERINE DEHYDRATASE) PROTEIN
MSMEG3868	2.9872	0.000269777	2.1436	2.48345e-05	2.7154	1.64146e-07	hypothetical protein
MSMEG3899	3.03468	7.86912e-06	4.0753	2.0447e-08	3.46193	1.34731e-08	proteasome beta subunit
MSMEG3911	2.495	0.00403539	2.33713	2.98885e-07	3.1334	4.94679e-08	conserved hypothetical protein
MSMEG3923	3.31603	3.0006e-05	2.08446	0.000616532	2.01772	0.000114349	hypothetical protein
MSMEG3944	2.67578	5.74774e-05	2.60818	5.92651e-07	3.57571	4.77328e-06	universal stress protein family domain protein
MSMEG3960	2.4057	3.94887e-08	2.82609	5.978e-07	2.55843	1.81147e-05	hypothetical protein
MSMEG3962	2.14135	0.000619833	2.26249	0.00084384	2.09051	0.00684025	hydrolase, haloacid dehalogenase-like family
MSMEG3980	2.21593	3.03753e-06	2.08051	3.38929e-08	2.30922	2.34221e-07	N-methylhydantoinase (ATP-hydrolyzing)
MSMEG4007	2.03434	3.92762e-07	2.01075	4.28267e-05	2.32427	0.00584403	transcriptional regulator, AraC family
MSMEG4020	3.22744	0.000477725	2.22349	0.0181784	2.67451	0.00310473	uracil-xanthine permease
MSMEG4040	3.96638	0.000152402	2.40141	2.16267e-05	4.67003	2.8522e-05	bll6374
MSMEG4043	2.15163	1.34905e-06	2.43181	8.55534e-06	3.1777	1.60079e-05	vanillin dehydrogenase
MSMEG4145	6.01328	2.42079e-06	2.41235	0.000511367	3.97418	0.000201126	mutlidrug resistance protein, putative
MSMEG4152	2.43489	0.000488123	2.04863	0.000248399	2.81243	1.42999e-06	quinone oxidoreductase
MSMEG4177	2.70183	0.000185112	2.04134	0.0154058	2.70777	0.000836794	ribose ABC transporter, periplasmic D-ribose-binding protein, putative
MSMEG4197	4.99968	0.000261198	2.40422	0.000769136	7.08622	8.38745e-05	hypothetical protein
MSMEG4199	2.48342	2.12363e-08	2.43413	8.11908e-05	2.53797	0.000227796	undecaprenol kinase, putative
MSMEG4210	5.73617	0.000166747	2.25576	6.37927e-06	3.19133	2.79163e-05	transcriptional regulator, LuxR family domain protein
MSMEG4226	2.11158	0.000177839	2.79064	2.89152e-07	2.35897	4.0323e-06	conserved hypothetical protein TIGR00044
MSMEG4241	3.70554	3.35052e-07	4.71352	1.6925e-05	3.36311	4.24875e-05	SEQ ID NO 45F
MSMEG4253	2.50148	0.000218974	2.55147	4.56283e-08	3.1417	1.12134e-07	probable membrane transport ATPase ML0890 [imported]
MSMEG4265	2.43524	0.00115988	3.59331	3.69311e-08	3.34316	0.000538559	Rieske Fe-S Protein
MSMEG4276	2.81371	3.70139e-05	2.27603	1.41031e-07	2.98871	7.18789e-07	conserved hypothetical protein
MSMEG4295	5.53943	1.75534e-05	3.07386	6.50276e-05	7.76928	4.70235e-05	DoxD-like family superfamily
MSMEG4329	2.43502	0.00226448	3.17532	1.48482e-06	2.77585	2.09342e-05	conserved hypothetical protein
MSMEG4365	2.17122	0.0215505	2.47366	0.0036953	2.93162	2.13471e-05	hypothetical protein
MSMEG4422	2.87538	0.00144217	3.2022	0.00028311	5.25518	0.000105132	alcohol dehydrogenase, zinc-containing, putative
MSMEG4430	3.05114	2.62736e-05	2.53589	2.95839e-06	3.90397	3.51151e-07	putative regulatory protein
MSMEG4464	2.23096	0.000179074	2.19995	0.000678281	2.45908	2.7622e-06	cobalt transport family protein, putative
MSMEG4465	2.52219	2.95758e-06	2.09244	0.00117064	2.98448	4.31923e-05	ABC transporter, ATP-binding protein
MSMEG4492	2.13606	2.55946e-06	2.30485	4.1306e-05	2.47651	1.64577e-08	PhoH family protein
MSMEG4687	3.15433	0.0021367	2.07176	2.55727e-05	3.11396	0.000319152	conserved hypothetical protein
MSMEG4690	4.68312	0.000226801	2.07676	0.000692098	2.78119	6.05101e-06	single-strand DNA binding protein
MSMEG4711	4.1383	0.000699069	2.26578	0.00442129	4.3286	7.24602e-06	conserved hypothetical protein
MSMEG4762	3.08913	2.48295e-06	3.38124	1.11599e-05	5.50385	1.10055e-08	hypothetical protein
MSMEG4812	4.98048	3.17267e-06	4.81956	1.76157e-05	3.86138	4.00042e-06	cytochrome p450 107b1
MSMEG4820	2.50116	8.78306e-06	3.07624	0.00010745	2.39708	2.46166e-06	transcriptional regulator, TetR family, putative
MSMEG4827	10.8839	0.000148939	5.40796	9.39651e-09	19.542	1.15647e-07	hypothetical protein
MSMEG4875	2.25658	5.82851e-06	2.0414	3.76035e-07	3.04263	1.54644e-06	major facilitator family transporter
MSMEG4879	8.54526	0.000371102	2.18905	3.45869e-05	3.65631	1.47639e-05	lpqM
MSMEG4928	3.10864	1.63318e-06	3.38913	1.24104e-06	3.13172	7.24922e-07	hypothetical protein
MSMEG4953	2.06773	0.0154348	2.01591	0.0131284	2.07042	0.00603127	two-component sensor, putative
MSMEG5037	3.15484	1.80622e-10	4.48155	3.95249e-07	4.26619	1.89021e-08	2-oxoglutarate dehydrogenase E1 component
MSMEG5048	2.37022	0.00184464	2.01889	2.2545e-06	2.31414	0.000840923	sugA
MSMEG5067	3.51529	3.55612e-07	4.49731	6.66253e-07	4.6098	6.4326e-06	glucose-1-phosphate adenylyltransferase (glgC)
MSMEG5073	2.75562	0.000645186	2.45663	0.0002407	3.21155	0.00551176	dihydropteroate synthase
MSMEG5077	2.40801	8.02258e-07	2.86761	1.75644e-08	2.91082	9.06989e-07	hypothetical protein
MSMEG5078	2.15817	0.000228954	2.16531	6.78923e-07	2.60457	7.28699e-06	hypothetical protein
MSMEG5088	2.45777	2.34621e-06	2.77216	4.2687e-06	3.32772	1.15732e-07	ABC transporter domain protein
MSMEG5095	2.41072	1.50569e-06	2.16328	6.94097e-09	3.41562	1.56361e-12	conserved hypothetical protein
MSMEG5158	2.27544	7.31164e-06	2.08985	1.72949e-07	2.44017	1.82575e-07	transcriptional regulator, GntR family
MSMEG5207	2.17236	9.63539e-09	2.16673	0.00019719	2.28701	1.99113e-05	conserved hypothetical protein
MSMEG5224	2.91983	1.17097e-06	4.08208	1.04177e-07	3.8994	3.58203e-06	fructose-1,6-bisphosphatase, class II
MSMEG5228	2.12152	0.00299292	2.91547	3.59212e-06	2.27253	3.29143e-08	conserved hypothetical protein
MSMEG5304	2.30813	6.46164e-05	2.36201	3.86659e-05	2.63531	9.28548e-11	hypothetical protein
MSMEG5365	2.85701	0.000174645	2.95873	2.45827e-05	2.7187	5.78355e-07	metallo-beta-lactamase superfamily protein
MSMEG5372	2.15191	0.000212525	2.02758	2.16115e-05	2.45895	2.44002e-08	K+-transporting ATPase, A subunit
MSMEG5447	3.30399	3.40464e-10	3.63701	6.34259e-05	3.91318	3.67294e-07	conserved hypothetical protein
MSMEG5458	2.84466	7.25474e-08	3.36434	1.24864e-05	3.09333	1.69916e-09	conserved hypothetical protein
MSMEG5478	2.76396	0.000358215	2.10047	7.04934e-05	3.46085	2.57323e-06	hypothetical protein
MSMEG5487	3.37059	0.00014091	2.77984	4.84271e-06	5.36911	9.19655e-07	blr1152
MSMEG5498	4.00108	0.000889671	2.85526	3.18794e-05	2.45218	4.24303e-05	N5,N10-methylenetetrahydromethanopterin reductase-related protein
MSMEG5524	2.13671	5.09207e-06	2.77162	1.49564e-07	2.92083	1.76857e-05	membrane protein, putative
MSMEG5526	2.07517	8.59584e-07	3.03098	7.35144e-08	2.59482	4.39074e-05	putative membrane protein
MSMEG5539	2.28397	2.22558e-06	2.43783	1.45163e-06	2.86413	1.17541e-05	sugar transporter family protein, putative
MSMEG5547	2.52657	3.58813e-07	2.28877	1.03996e-10	2.6158	1.12981e-07	transcriptional regulator, TetR family, putative
MSMEG5581	2.43932	3.41127e-07	2.33696	3.6829e-08	2.87811	3.23329e-07	conserved hypothetical protein
MSMEG5644	2.20549	0.00758618	2.53406	0.000473076	2.52422	0.00029266	conserved hypothetical protein
MSMEG5753	4.12376	1.50015e-05	2.19301	0.000246491	2.49398	7.87422e-05	phosphate ABC transporter, phosphate-binding protein
MSMEG5762	2.54145	3.96086e-06	3.32175	9.74389e-07	2.59925	0.000251906	conserved hypothetical protein
MSMEG5773	2.20168	2.73468e-05	2.1791	5.03995e-11	2.76417	0.00236193	ABC transporter, permease protein
MSMEG5781	2.42755	2.25356e-07	2.22074	0.00023268	2.33756	0.00128919	hypothetical protein
MSMEG5880	2.01341	0.000324416	2.13059	1.54335e-09	2.21416	1.72432e-05	Domain of unknown function domain protein
MSMEG5903	2.4257	2.45027e-07	2.58137	1.93338e-07	2.96894	5.9941e-08	conserved hypothetical protein
MSMEG5907	2.09033	4.16328e-07	2.27722	8.17627e-07	2.95511	5.34562e-07	acetyltransferase, CysE/LacA/LpxA/NodL family, putative
MSMEG5920	2.46753	0.000743593	2.4412	1.13872e-05	2.17165	0.00216076	glycosyl transferase, group 2 family protein domain protein
MSMEG5926	4.71954	7.22324e-14	5.01862	4.87584e-07	5.90199	9.41778e-13	conserved hypothetical protein
MSMEG5942	2.95608	1.28236e-05	2.00276	1.82312e-06	2.81176	2.25337e-06	transcription regulator, LuxR family NMB1250 [imported]
MSMEG5975	3.97429	0.000772204	2.62317	0.00904028	2.76226	7.98736e-05	aminotransferase, class I
MSMEG5977	2.84013	3.69308e-07	2.83076	1.81998e-08	5.20266	1.76224e-09	sugar ABC transporter, ATP-binding protein
MSMEG6038	3.87166	8.53803e-14	3.9779	5.55066e-07	3.46949	6.65711e-06	2-C-methyl-D-erythritol 4-phosphate cytidylyltransferase
MSMEG6039	2.47695	1.33145e-06	2.52446	4.78779e-06	2.09488	1.58114e-07	CarD-like transcriptional regulator family
MSMEG6053	3.69574	3.25564e-11	5.04487	1.81952e-08	5.79831	2.4885e-08	conserved hypothetical protein
MSMEG6054	2.23937	1.53434e-05	3.06607	8.6488e-08	2.94986	1.18642e-10	clpC
MSMEG6117	2.46403	7.28956e-05	2.5477	4.66842e-05	2.6976	1.87884e-05	adenylate cyclase
MSMEG6123	2.57385	2.36299e-06	3.01852	7.58449e-06	2.97386	0.000452672	ATP-dependent RNA helicase, DEAD/DEAH box family
MSMEG6138	2.0306	0.0031229	2.43955	0.00597972	2.87014	2.32936e-06	MFS transporter, phthalate permease family
MSMEG6171	2.72331	1.4907e-05	3.35433	4.83741e-06	2.3174	0.00251069	conserved hypothetical protein
MSMEG6176	2.09526	1.3841e-06	2.47226	3.65161e-07	3.21503	4.04322e-08	conserved hypothetical protein
MSMEG6181	2.96432	0.00193991	2.07129	0.000113448	3.44054	0.00138289	conserved hypothetical protein
MSMEG6182	2.47324	3.398e-05	2.2108	0.000554895	2.37921	0.000157784	repressor protein, putative
MSMEG6183	2.56428	4.11201e-05	3.47393	0.000195906	3.48631	6.9727e-09	proton antiporter efflux pump (lfrA)
MSMEG6243	2.19288	0.000362359	2.2987	9.08381e-06	2.12451	0.000170219	FAD binding domain protein
MSMEG6319	2.43551	4.37646e-06	2.70604	0.000310285	3.79273	6.10145e-06	probable transcriptional regulator, putative
MSMEG6361	2.96419	0.00036151	2.50944	2.68396e-08	2.90018	1.1215e-12	esterase, putative, antigen 85-C
MSMEG6385	5.47801	3.30422e-07	5.5437	1.60129e-09	4.35947	4.71302e-07	bfrB
MSMEG6444	4.39173	7.74509e-05	3.79177	0.000149432	5.19365	0.000418252	putative glycosyl transferase
MSMEG6470	2.83831	4.58833e-05	3.09955	7.9093e-07	3.11617	4.17144e-06	transcriptional regulator, MarR family family
MSMEG6546	7.08071	3.10906e-05	2.17298	0.0142856	3.24713	1.76447e-05	fadE18
MSMEG6628	2.40202	2.07918e-07	2.32494	3.33523e-08	2.42654	1.02075e-07	ABC transporter, periplasmic substrate-binding protein, putative
MSMEG6646	2.4993	0.000282746	2.19746	6.87957e-06	2.94707	1.57464e-07	4-aminobutyrate transaminase
MSMEG6704	2.06636	0.00110713	2.10556	1.9364e-05	3.02296	7.72004e-05	glyoxalase family protein, putative
MSMEG6719	2.50701	2.21756e-05	3.08015	0.000949056	3.07303	2.46402e-05	glycerol uptake facilitator protein
MSMEG6733	4.55351	0.000595414	2.8316	0.0123281	2.63004	0.000480965	bll7862
MSMEG6845	2.94387	0.000122946	2.29232	4.36863e-08	2.63873	1.69545e-06	transcriptional regulator, GntR family
MSMEG6858	2.73931	0.00178414	4.13696	2.43997e-07	4.49843	1.22967e-07	ribosomal protein S6
