# Supplementary material for: Catalytic and Non-Catalytic Roles for the Mono-ADP-Ribosyltransferase Arr in the Mycobacterial DNA Damage Response
Source: PLoS One. 2011 Jul 18;6(7):e21807. doi: 10.1371/journal.pone.0021807 (PMC3138739; doi:10.1371/journal.pone.0021807)
Supplement: Table S6 — I-SceI microarray- Genes upregulated 2× in both log and stationary site(+) cultures at all timepoints, as compared to site(−). (XLSX) [file pone.0021807.s006.xlsx]

## Sheet: Table S6
Table S6. I-SceI microarray- genes upregulated 2x in both log and stat site+ cultures at all timepoints
Systematic Name	Common Name
MSMEG0548	hypothetical protein
MSMEG0633	dipeptide ABC transporter, permease protein (dppB)
MSMEG1214	rifampin ADP-ribosyl transferase
MSMEG1238	conserved hypothetical protein
MSMEG1539	Superfamily II DNA and RNA helicases
MSMEG1933	rhlE
MSMEG2300	ribonucleoside-diphosphate reductase alpha chain
MSMEG3114	protoheme IX farnesyltransferase
MSMEG3626	Luciferase-like monooxygenase superfamily
MSMEG3899	proteasome beta subunit
MSMEG4265	Rieske Fe-S Protein
MSMEG5037	2-oxoglutarate dehydrogenase E1 component
MSMEG6039	CarD
MSMEG6385	bfrB
