# Supplementary material for: Catalytic and Non-Catalytic Roles for the Mono-ADP-Ribosyltransferase Arr in the Mycobacterial DNA Damage Response
Source: PLoS One. 2011 Jul 18;6(7):e21807. doi: 10.1371/journal.pone.0021807 (PMC3138739; doi:10.1371/journal.pone.0021807)
Supplement: Table S7 — Δ arr I-SceI microarray- Genes upregulated 1.5× in Δ arr site(+) as compared to wild-type site(+) and complemented by WT Arr expression, p value<0.05. (XLSX) [file pone.0021807.s007.xlsx]

## Sheet: Table S7
Table S7. Darr I-SceI microarray- Genes upregulated 1.5x in Darr and complemented by WT Arr expression, p value <0.05
Gene	Common Name	Cellular Role	Ratio of Darr to WT	Ratio of Darr/WTArr to WT	Ratio of Darr/ArrH18A to WT	Ratio of Darr/ArrD83A to WT
MSMEG_0277	putative aminotransferase	Amino acid biosynthesis: Aspartate family	3.1815	0.985456	0.504377	0.812932
MSMEG_0426	transcriptional regulator, GntR family		2.65247	1.12741	1.04747	0.916301
MSMEG_0710	co-chaperone GrpE	Protein fate: Protein folding and stabilization	1.97459	1.05609	0.736675	0.522913
MSMEG_0713	transcriptional regulator, MerR family		2.08385	1.01073	2.18712	0.555543
MSMEG_0732	chaperone ClpB	Protein fate: Degradation of proteins, peptides, and glycopeptides	1.56971	1.14774	0.56443	0.450677
MSMEG_0922	deoxyribose-phosphate aldolase	Purines, pyrimidines, nucleosides, and nucleotides: Other	1.58628	1.13422	1.08912	1.19278
MSMEG_1113	glycosyl transferase	Cell envelope: Biosynthesis and degradation of surface polysaccharides and lipopolysaccharides	2.13769	0.953986	0.956975	1.08212
MSMEG_1144	virulence factor Mce family protein	Cellular processes: Pathogenesis	1.53477	1.21781	1.64561	4.38855
MSMEG_1301	NanT3	regulation of transcription, DNA-dependent	1.76465	1.16522	0.826582	0.800944
MSMEG_1302	alkylphosphonate uptake protein	Central intermediary metabolism: Phosphorus compounds	2.11971	0.99522	0.434344	0.684458
MSMEG_1312	hypothetical protein		1.70369	1.14286	0.707478	0.694348
MSMEG_1398	ribosomal protein S12, rpsL	Protein synthesis: Ribosomal proteins: synthesis and modification	1.89651	1.18548	0.936142	0.845006
MSMEG_1443	ribosomal protein L16, rplP	Protein synthesis: Ribosomal proteins: synthesis and modification	1.50436	0.903878	0.825878	0.81794
MSMEG_1465	ribosomal protein L14, rplN	Protein synthesis: Ribosomal proteins: synthesis and modification	1.59367	1.08581	1.10002	1.06873
MSMEG_1469	ribosomal protein S8, rpsH	Protein synthesis: Ribosomal proteins: synthesis and modification	1.50969	1.23035	0.771908	0.766098
MSMEG_1470	50S ribosomal protein L6	Protein synthesis: Ribosomal proteins: synthesis and modification	2.23457	1.16274	0.935624	0.932365
MSMEG_1810	hypothetical protein		1.61663	1.16422	0.851106	0.862086
MSMEG_2014	molybdenum import ATP-binding protein ModC	Transport and binding proteins	1.53947	1.06633	0.715377	0.812613
MSMEG_2103	5,10-methylenetetrahydromethanopterin reductase	Energy metabolism: Methanogenesis	4.95928	0.958101	1.38009	1.29722
MSMEG_2240	Cytochrome P450	Central intermediary metabolism, detoxification	1.52082	1.0885	1.28779	1.43601
MSMEG_2437	rimM, 16S rRNA processing protein RimM	Transcription: RNA processing	1.7735	1.12039	0.866777	0.815656
MSMEG_2654	ribosomal protein S15, rpsO	Protein synthesis: Ribosomal proteins: synthesis and modification	1.51898	1.24169	0.867158	0.848704
MSMEG_2655	LppU protein	unknown	1.65864	1.20361	0.677284	0.699825
MSMEG_2896	conserved hypothetical protein		1.55331	1.11101	0.908275	1.04302
MSMEG_3214	hypothetical protein		1.50093	1.18913	0.848273	0.989618
MSMEG_3456	hydroxylaminobenzene mutase	Detoxification	1.86437	1.08578	0.909467	0.857679
MSMEG_3859	glycosyl transferase, group 2 family protein	Cell envelope: Biosynthesis and degradation of surface polysaccharides and lipopolysaccharides	1.55227	1.14407	0.914507	0.97002
MSMEG_4297	acyltransferase, ws/dgat/mgat subfamily	Cell envelope: Biosynthesis and degradation of surface polysaccharides and lipopolysaccharides	2.67266	0.73635	45.3184	6.83076
MSMEG_4339	tetratricopeptide repeat family	unknown	1.5281	1.23717	1.39203	1.13162
MSMEG_4555	LppR protein	Cell envelope: Other	1.72244	0.849328	0.826231	0.793534
MSMEG_4727	mycocerosic acid synthase	Fatty acid and phospholipid metabolism: Biosynthesis	1.5446	1.10916	0.644684	0.714756
MSMEG_4839	carboxymuconolactone decarboxylase	Energy metabolism: Other	2.52347	0.866519	1.96004	0.670737
MSMEG_4954	rho, transcription termination factor Rho	transcription	1.60826	1.24324	0.918913	1.05653
MSMEG_5188	caax amino protease family	peptidase activity	1.70923	1.00649	0.706503	1.09819
MSMEG_5393	kdpB, K+-transporting ATPase, B subunit	Transport and binding proteins: Cations and iron carrying compounds	1.60542	1.00863	1.24102	1.41314
MSMEG_5489	rpmF, ribosomal protein L32	Protein synthesis: Ribosomal proteins: synthesis and modification	1.50671	1.20336	1.26231	1.05502
MSMEG_5491	putative acyl-CoA dehydrogenase	Fatty acid and phospholipid metabolism: Degradation	2.11783	0.836385	0.749081	1.05144
MSMEG_5660	ABC transporter ATP-binding protein	Transport and binding proteins: Unknown substrate	1.51005	1.21712	1.01537	1.30634
MSMEG_5759	pe family protein	unknown	2.86699	1.18759	0.852603	1.06488
MSMEG_5870	sensor histidine kinase PhoR	Purines, pyrimidines, nucleosides, and nucleotides: Purine ribonucleotide biosynthesis	1.83885	1.16168	1.16162	0.97791
MSMEG_6034	hypothetical protein		1.88766	0.884152	1.6046	1.14937
MSMEG_6131	magnesium or manganese-dependent protein phosphatase	Transport and binding proteins: Cations and iron carrying compounds	1.53761	1.1869	0.616195	0.869471
MSMEG_6298	malyl-CoA lyase	Energy metabolism: Other	1.63	1.07955	1.20991	1.06684
MSMEG_6570	integral membrane protein	Cell envelope: Other	1.84689	0.569158	0.221526	0.198082
MSMEG_6582	pyridine nucleotide-disulphide oxidoreductase domain protein	biological_process, electron transport	2.40923	0.877309	1.06963	1.05633
MSMEG_6741	antar domain protein	Regulatory functions: RNA interactions, antitermination regulatory protein	1.66729	1.1477	0.803045	0.719005
MSMEG_6761	glycerol-3-phosphate dehydrogenase 2	Energy metabolism: Anaerobic	1.55552	0.987829	1.64403	1.45739
