# Supplementary material for: Catalytic and Non-Catalytic Roles for the Mono-ADP-Ribosyltransferase Arr in the Mycobacterial DNA Damage Response
Source: PLoS One. 2011 Jul 18;6(7):e21807. doi: 10.1371/journal.pone.0021807 (PMC3138739; doi:10.1371/journal.pone.0021807)
Supplement: Table S10 — Δ arr I-SceI microarray- Genes downregulated 1.5× in Δ arr site(+) as compared to wild-type site(+) and complemented by WT Arr expression, p value<0.05. (XLSX) [file pone.0021807.s010.xlsx]

## Sheet: Table S10
Table S10. Darr I-SceI microarray- Genes downregulated 1.5x in Darr and complemented by WT Arr expression, p value <0.05
Gene	Common Name	Cellular Role	Ratio of Darr to WT	Ratio of Darr/WTArr to WT	Ratio of Darr/ArrH18A to WT	Ratio of Darr/ArrD83A to WT
MSMEG_0014	Formyl transferase	Cell envelope: Biosynthesis and degradation of surface polysaccharides and lipopolysaccharides	0.651398	1.62241	1.35263	1.34203
MSMEG_0164	transmembrane transport protein		0.439358	1.62747	1.19418	1.07019
MSMEG_0217	alcohol dehydrogenase B	Energy metabolism: Fermentation	0.637937	1.18823	0.701209	0.622344
MSMEG_0570	conserved hypothetical protein		0.624447	1.25183	1.1454	1.14735
MSMEG_0662	putrescine transport ATP-binding protein PotG	Transport and binding proteins: Amino acids, peptides and amines	0.649567	0.936532	1.19091	0.890119
MSMEG_0955	hypothetical protein		0.243716	0.914354	1.00995	0.903569
MSMEG_1221	Arr		0.257151	19.3185	24.9262	37.9232
MSMEG_1680	conserved hypothetical protein		0.664557	2.62593	2.19292	3.25443
MSMEG_1681	endoribonuclease L-PSP superfamily	Transcription: Degradation of RNA	0.559867	2.21125	2.13746	1.97569
MSMEG_2139	hypothetical protein		0.552383	0.840203	1.04929	0.985153
MSMEG_2531	GntR family transcriptional regulator		0.649405	1.00204	1.1706	0.511431
MSMEG_2586	conserved hypothetical protein		0.566375	1.98517	1.09722	0.910588
MSMEG_2601	protocatechuate 3,4-dioxygenase, beta subunit	Energy metabolism	0.58513	1.0309	0.901082	0.97368
MSMEG_3339	hypothetical protein		0.247813	4.07605	0.137168	0.118295
MSMEG_3388	S-(hydroxymethyl)glutathione dehydrogenase/class III alcohol dehydrogenase	Cellular processes: Detoxification, Energy metabolism: Fermentation	0.396897	0.86403	1.04567	0.641458
MSMEG_3932	14 kDa antigen		0.501877	0.821149	0.797099	0.870695
MSMEG_4037	hypothetical protein		0.651637	0.878548	1.2426	1.09733
MSMEG_4434	Cof protein	Biosynthesis of cofactors, prosthetic groups, and carriers: Molybdopterin	0.340411	1.59361	1.22294	0.633891
MSMEG_4831	transcriptional regulator, TetR family protein		0.487968	0.907561	0.922493	0.938919
MSMEG_5585	hypothetical protein		0.578591	1.28803	0.789848	0.822585
MSMEG_6033	hypothetical protein		0.638866	0.97976	1.65956	1.19167
MSMEG_6348	hypothetical protein		0.368219	1.26576	1.27183	1.07244
MSMEG_6851	phosphatidylethanolamine-binding protein		0.606504	1.4797	2.21081	0.319085
