# Supplementary material for: Catalytic and Non-Catalytic Roles for the Mono-ADP-Ribosyltransferase Arr in the Mycobacterial DNA Damage Response
Source: PLoS One. 2011 Jul 18;6(7):e21807. doi: 10.1371/journal.pone.0021807 (PMC3138739; doi:10.1371/journal.pone.0021807)
Supplement: Table S13 — Δ arr I-SceI microarray- Ribosomal protein transcript levels in Δ arr I-SceI microarray experiments. (XLSX) [file pone.0021807.s013.xlsx]

## Sheet: Sheet13
Table S13. Darr I-SceI microarray- Ribosomal protein transcript levels in Darr I-SceI microarray experiments
Column ID	p-value(replicates)	Ratio of Darr to WT	Ratio of Darr/WTArr to WT	Ratio of Darr/ArrH18A to WT	Ratio of Darr/ArrD83A to WT
MSMEG_1339	0.0551808	1.47279	1.42234	0.907435	0.91711
MSMEG_1346	0.366681	1.04663	1.09147	1.13333	1.01932
MSMEG_1347	0.354304	1.51645	1.45636	1.11995	1.17116
MSMEG_1364	0.103398	1.67359	1.18929	1.12829	1.06196
MSMEG_1365	0.00130585	1.77092	1.29609	0.846921	0.870872
MSMEG_1398	0.00129703	1.89651	1.18548	0.936142	0.845006
MSMEG_1399	0.0196288	1.72249	1.54314	0.781527	0.745269
MSMEG_1435	0.20144	1.44819	1.21847	0.775339	0.725661
MSMEG_1436	0.507819	1.60547	1.37672	0.940217	0.991442
MSMEG_1437	0.0343128	1.41152	1.20659	0.767001	0.734568
MSMEG_1438	0.14987	1.53304	1.18449	0.885461	0.865097
MSMEG_1439	0.0504183	1.75412	1.27138	0.823077	0.706176
MSMEG_1440	0.00130794	1.24772	1.15096	0.775339	0.7142
MSMEG_1441	0.452092	1.68582	1.42451	0.968104	0.996771
MSMEG_1442	0.0406222	1.43093	1.22833	0.743601	0.767196
MSMEG_1443	0.0405226	1.50436	0.903878	0.825878	0.81794
MSMEG_1444	0.162858	1.6633	1.44403	0.906932	0.899877
MSMEG_1445	0.377962	1.49635	1.16127	0.932042	0.876059
MSMEG_1465	0.0147076	1.59367	1.08581	1.10002	1.06873
MSMEG_1466	0.101463	1.48118	1.1529	0.791247	0.74477
MSMEG_1467	0.360399	1.33756	1.12581	0.945927	0.894405
MSMEG_1468	0.927172	1.2254	1.1504	1.12498	1.00733
MSMEG_1469	0.0159094	1.50969	1.23035	0.771908	0.766098
MSMEG_1470	0.0352049	2.23457	1.16274	0.935624	0.932365
MSMEG_1471	0.0824346	1.42193	1.26339	0.778409	0.816693
MSMEG_1472	0.133442	1.65261	1.25298	0.807649	0.78039
MSMEG_1473	0.0191412	1.59898	1.31674	0.9586	1.01941
MSMEG_1474	0.057083	1.68699	1.34031	1.13708	1.20247
MSMEG_1520	0.170155	1.2609	1.25405	0.762213	0.763553
MSMEG_1521	0.474688	1.39431	1.10229	0.840624	0.845045
MSMEG_1522	0.0129244	1.57374	1.34948	0.761527	0.741576
MSMEG_1523	0.281894	1.73033	1.46179	0.854963	0.881562
MSMEG_1525	0.333492	1.83572	1.37723	1.03264	0.969558
MSMEG_1556	0.00287328	1.28014	1.03826	1.05183	0.993666
MSMEG_1557	0.0859087	1.57238	1.33558	1.06977	1.14346
MSMEG_1579	0.998921	0.94516	1.05105	0.938048	0.943896
MSMEG_2400	0.104165	1.32998	1.45367	0.871758	0.776917
MSMEG_2435	0.926019	1.32239	1.31725	0.90148	0.95
MSMEG_2440	0.744629	1.24384	1.23954	0.888781	0.84608
MSMEG_2464	0.43473	0.936467	0.794912	1.19809	0.977978
MSMEG_2519	0.0616384	1.32988	1.36557	0.94667	0.920358
MSMEG_2654	0.000265913	1.51898	1.24169	0.867158	0.848704
MSMEG_3791	0.651217	1.29787	1.24744	1.14163	1.10988
MSMEG_3792	0.0175437	1.05981	1.12667	1.1344	1.07148
MSMEG_3833	0.00832555	1.49402	1.46378	0.8863	0.894674
MSMEG_4571	0.179118	1.76504	1.24856	1.12865	1.01506
MSMEG_4624	0.261907	1.38295	1.55847	1.04418	1.02719
MSMEG_4625	0.119279	1.11574	1.1127	0.848723	0.759366
MSMEG_4951	0.0013675	1.2985	1.09614	0.870028	0.802033
MSMEG_5162	0.5888	1.03201	1.05639	0.741021	0.847377
MSMEG_5431	0.66862	1.27293	1.04292	0.871859	0.893351
MSMEG_5489	0.000297656	1.50671	1.20336	1.26231	1.05502
MSMEG_5687	0.273558	1.15925	1.07627	0.676357	0.751423
MSMEG_5883	0.579488	1.01421	0.99816	1.3835	1.34052
MSMEG_6065	0.607262	1.15184	1.21895	1.16331	1.17938
MSMEG_6066	0.596613	1.28215	1.28071	1.19156	1.43133
MSMEG_6067	0.0546134	0.738303	0.81112	1.13485	1.11354
MSMEG_6068	0.21639	0.919977	0.779024	1.02309	1.07479
MSMEG_6070	0.742304	1.14845	1.11003	1.25956	1.18244
MSMEG_6894	0.823023	1.60425	1.21338	0.895191	0.801385
MSMEG_6895	0.0381456	1.14017	1.12876	0.893455	0.877416
MSMEG_6897	0.0203717	0.98702	0.905258	0.870309	0.731096
MSMEG_6946	0.64033	1.40362	1.14902	0.893166	0.962461
